# Supplementary material for: EZH2-mediated H3K27me3 is a predictive biomarker and therapeutic target in uveal melanoma
Source: Front Genet. 2022 Oct 6;13:1013475. doi: 10.3389/fgene.2022.1013475 (PMC9582331; doi:10.3389/fgene.2022.1013475)
Supplement: Supplementary file 1 [file Table2.XLSX]

## Sheet: Sheet1
Supplementary Table 3. Clinical Characteristics and the expression of EZH2
		EZH2		Logistic Regression
Factors	Total	Low expression	high expression	P-value	OR	95% CI Lower-Upper
Gender
Women	40（47%）	23（27%）	17（20%）	Reference
Men	45（53%）	21（25%）	24（28%）	0.627	1.294	0.457-3.669
Age
<50	43（51%）	26（31%）	17（20%）	Reference
>50	42（49%）	18（21%）	24（28%）	0.027	3.531	1.155-10.793
Largest basal(BLD)
<16	57（67%）	29（34%）	28（33%）	Reference
>16	24（28%）	13（15%）	11（13%）	0.445	0.566	0.131-2.439
Tumor thickness
<10	53（62%）	29（34%）	24（28%）	Reference
>10	29（34%）	13（15%）	16（19%）	0.194	2.488	0.628-9.849
Epitheloid cell type
NO	51（60%）	24（28%）	27（32%）	Reference
Yes	29（34%）	16（19%）	13（15%）	0.067	0.32	0.095-1.081
Scleral invasion
NO	39（46%）	17（20%）	22（26%）	Reference
Yes	41（48%）	23（27%）	18（21%）	0.7	0.825	0.312-2.187
