# Supplementary material for: EZH2-mediated H3K27me3 is a predictive biomarker and therapeutic target in uveal melanoma
Source: Front Genet. 2022 Oct 6;13:1013475. doi: 10.3389/fgene.2022.1013475 (PMC9582331; doi:10.3389/fgene.2022.1013475)
Supplement: Supplementary file 2 [file Table3.XLSX]

## Sheet: Sheet1
Supplementary Table 4. Clinical Characteristics and the expression of H3K27me3
		H3K27me3		Logistic Regression
Factors	Total	Low expression	high expression	P-value	OR	95% CI Lower-Upper
Gender
Women	40（47%）	20（24%）	20（24%）	Reference
Men	45（53%）	16（19%）	29（34%）	0.147	2.173	0.762-6.197
Age
<50	43（51%）	21（25%）	22（26%）	Reference
>50	42（49%）	15（18%）	27（32%）	0.251	1.86	0.645-5.365
Largest basal(BLD)
<16	57（67%）	24（30%）	33（41%）	Reference
>16	24（28%）	9（11%）	15（19%）	0.847	1.148	0.281-4.691
Tumor thickness
<10	53（65%）	23（28%）	30（37%）	Reference
>10	29（35%）	11（13%）	18（22%）	0.85	0.881	0.237-3.276
Epitheloid cell type
NO	51（64%）	21（26%）	30（38%）	Reference
Yes	29（36%）	11（14%）	18（23%）	0.929	1.055	0.325-3.419
Scleral invasion
NO	39（49%）	17（21%）	22（28%）	Reference
Yes	41（51%）	15（19%）	26（33%）	0.427	1.492	0.555-4.011
