# Supplementary material for: EZH2-mediated H3K27me3 is a predictive biomarker and therapeutic target in uveal melanoma
Source: Front Genet. 2022 Oct 6;13:1013475. doi: 10.3389/fgene.2022.1013475 (PMC9582331; doi:10.3389/fgene.2022.1013475)
Supplement: Supplementary file 3 [file Table4.XLSX]

## Sheet: Sheet1
Supplementary Tabel 6. Gene ontology analysis of differentiall expressed genes induced by UNC1999 in Omm1 cells
Expression	Category	Term	Count	%	PValue	FDR
Upregulated	GOTERM_BP_DIRECT	GO:0034976~response to endoplasmic reticulum stress	7	0.022714	1.72371e-05	0.013513894055793422\
	GOTERM_BP_DIRECT	GO:0070059~intrinsic apoptotic signaling pathway in response to endoplasmic reticulum stress	5	0.0162243	0.000123894	0.04856646942854944\
	GOTERM_BP_DIRECT	GO:0043065~positive regulation of apoptotic process	9	0.0292037	0.000200576	0.052417184192561736\
	GOTERM_BP_DIRECT	GO:1990440~positive regulation of transcription from RNA polymerase II promoter in response to endoplasmic reticulum stress	3	0.00973457	0.0028931	0.5000738101678532\
	GOTERM_BP_DIRECT	GO:0042994~cytoplasmic sequestering of transcription factor	3	0.00973457	0.0038271	0.5000738101678532\
	GOTERM_BP_DIRECT	GO:0010941~regulation of cell death	3	0.00973457	0.0038271	0.5000738101678532\
	GOTERM_CC_DIRECT	GO:0005789~endoplasmic reticulum membrane	13	0.0421831	0.000617696	0.10869132204943147\
	GOTERM_CC_DIRECT	GO:0030176~integral component of endoplasmic reticulum membrane	6	0.0194691	0.00122313	0.10869132204943147\
	GOTERM_CC_DIRECT	GO:0005829~cytosol	23	0.0746317	0.00156016	0.10869132204943147\
Downregulated	GOTERM_BP_DIRECT	GO:0000281~mitotic cytokinesis	6	0.00814332	0.000300599	0.3892290752163673\
	GOTERM_BP_DIRECT	GO:0032467~positive regulation of cytokinesis	6	0.00814332	0.000446108	0.3892290752163673\
	GOTERM_CC_DIRECT	GO:0005737~cytoplasm	123	0.166938	6.14767e-08	2.0225836877856E-5\
	GOTERM_CC_DIRECT	GO:0005925~focal adhesion	26	0.0352877	4.84176e-07	7.964699905098501E-5\
	GOTERM_CC_DIRECT	GO:0016020~membrane	46	0.0624321	8.18604e-06	8.977352620338637E-4\
	GOTERM_CC_DIRECT	GO:0070062~extracellular exosome	86	0.116721	1.16646e-05	9.594153551979611E-4\
	GOTERM_MF_DIRECT	GO:0005524~ATP binding	53	0.0719327	0.000188527	0.08973876382684239\
	GOTERM_MF_DIRECT	GO:0019901~protein kinase binding	9	0.012215	0.00100515	0.23708774279750064\
	GOTERM_MF_DIRECT	GO:0004725~protein tyrosine phosphatase activity	9	0.012215	0.00149425	0.23708774279750064\
