# Supplementary material for: EZH2-mediated H3K27me3 is a predictive biomarker and therapeutic target in uveal melanoma
Source: Front Genet. 2022 Oct 6;13:1013475. doi: 10.3389/fgene.2022.1013475 (PMC9582331; doi:10.3389/fgene.2022.1013475)
Supplement: Supplementary file 4 [file Table1.XLSX]

## Sheet: Sheet1
Supplementary Table 2. Designed Primer Sequence
GENE		PRIMER
MITF	F	TCACAACCTGATTGAACGAAGA
	R	CGGATATAGTCCACGGATGCT
TYR	F	CTACAAGATTCAGACCCAGACTC
	R	ACGACACAGCAAGCTCACAAG
SLC45A2	F	ACTGTTGTAGCAGCTTTGATTG
	R	ATGAAGTCGGCAGCAAAATC
EDNR6	F	ATTACGATGGACTACAAAGGAAG
	R	CCAATGGCAAGCAGAAATAGAA
CEACAM1	F	GGATTCTACACCCTACAAGTCA
	R	TGGAGTTGTTGCTGGAGATG
IGFR1	F	AGAGAGCCTCCTGTGAAAGTG
	R	GCTGATGAGATCCCTGTAGTC
IGF2	F	CGGCTTCTACTTCAGCAGGC
	R	GTAGCACAGTACGTCTCCAGGA
IGF2BP2	F	CAAGACCGTGAACGAACTGC
	R	GTGCCCGATAATTCTGACGAT
CCNB1	F	GCCTATGAAGAAGGAAGCAAA
	R	AGGTTCTGGCTCTGGCACTG
CCNB2	F	CGACGGTGTCCAGTGATTTG
	R	CTACTTGTGCTGCTCTGGTTGT
CCNA2	F	TTAGCAATGTTTTTGGGAGAAT
	R	CTTTGTCCCGTGACTGTGTAGA
CDK1	F	GAAAGTGAAGAGGAAGGGGTT
	R	GCACATCCTGAAGACTGACTAT
CDK2	F	CCTGATTACAAGCCAAGTTTCC
	R	CAGCATTTGCGATAACAAGC
CDKN1A	F	TGTGGACCTGTCACTGTCTTGTA
	R	TGGTAGAAATCTGTCATGCTGG
NRF2	F	TCATTGCTACTAATCAGGCTCAG
	R	GACACTGTAACTCAGGAATGGAT
NQO1	F	GGTCGGCAGAAGAGCACTGA
	R	ACTCCACCACCTCCCATCCT
TXNIP	F	TGATTTAATGGCACCTGTGTCT
	R	TCTCAAAGTCAGCATGGATGG
FTH1	F	CCTCCTACGTTTACCTGTCCA
	R	CATCAGTTTCTCAGCATGTTCC
HMOX1	F	AGTCAGGCAGAGGGTGATAGAA
	R	GGTCCTTGGTGTCATGGGTC
SQSTM1	F	CCTGAGGAACAGATGGAGTCG
	R	CTGTAGGGACTGGAGTTCACC
KEAP1	F	CAGATTGGCTGTGTGGAGTTG
	R	CACCAGTTGGCAGTGGGACA
